# Supplementary material for: Sensory Variability in Propolis from the Mexican Comarca Lagunera: A Multivariate Analysis
Source: Foods. 2026 Jul 10;15(14):2450. doi: 10.3390/foods15142450 (PMC13408831; doi:10.3390/foods15142450)
Supplement: Supplementary file 1 [file foods-15-02450-s001.zip]

Archive with 1 entries (1 files):
- foods-4401216-supplementary.pdf
